# Supplementary material for: Molecular Characterization of U-box E3 Ubiquitin Ligases (TaPUB2 and TaPUB3) Involved in the Positive Regulation of Drought Stress Response in Arabidopsis
Source: Int J Mol Sci. 2021 Dec 20;22(24):13658. doi: 10.3390/ijms222413658 (PMC8704797; doi:10.3390/ijms222413658)
Supplement: Supplementary file 1 [file ijms-22-13658-s001.zip]

Archive with 1 entries (1 files):
- ijms-1490252-supplementary.pdf
